# Supplementary material for: Aerobic Intermittent Hypoxic Training Is Not Beneficial for Maximal Oxygen Uptake and Performance: A Systematic Review and Meta‐Analysis
Source: Scand J Med Sci Sports. 2025 Jun 23;35(6):e70088. doi: 10.1111/sms.70088 (PMC12184621; doi:10.1111/sms.70088)
Supplement: Supplementary file 1 — Data S1: [file SMS-35-e70088-s003.xlsx]

## Sheet: selected_studies
First Author	Year	dec_years	Label	Country	Country_t	Design	Blind	Blind_True	H_n	N_n	Level_Fit	Population	Gender	h_age_m	h_age_sd	n_age_m	n_age_sd	FiO2	Altitude	weeks	d/week	Description of Training	Intensity	Exercise	Total_days	ΔVO2max_m_H	ΔVO2max_sd_H	ΔVO2max_m_N	ΔVO2max_sd_N	vo	Δperf_m_H	Δperf_sd_H	Δperf_m_N	Δperf_sd_N	Perf	Notes of perf	ΔHRmax_m_H	ΔHRmax_sd_H	ΔHRmax_m_N	ΔHRmax_sd_N	Δcapillary_m_H	Δcapillary_sd_H	Δcapillary_m_N	Δcapillary_sd_N	c_measure	Δmito_m_H	Δmito_sd_H	Δmito_m_N	Δmito_sd_N
Desplanches D et al	1993	Before 2000	Desplanches D et al, 1993	France	France	CT	None	Not Declared	5	5	Untrained	Sedentary	Male	21.6	1.11803	23.2	1.11803	11.35	VA	3	6	1h (morning) + 1 (afternoon) at 75% VO2max (condition)	Moderate Intensity	Cycling	18	0.25	0.420119	0.1	0.807775	Absolute											0.25	0.505964	0.45	0.733485	C/F	0.16	0.533385	0.67	0.845281
Desplanches D et al	1993	Before 2000	Desplanches D et al, 1993	France	France	CT	None	Not Declared	5	5	Untrained	Sedentary	Male	21.6	1.11803	24.2	1.11803	11.35	VA	3	6	1h (morning) + 1 (afternoon) at 75% VO2max (condition)	Moderate Intensity	Cycling	18																19	111.4	108	173.104	CLD
Engfred K et al (Rel)	1994	Before 2000	Engfred K et al (Rel), 1994	Europe (Other)	Denmark	CT	None	Not Declared	7	4	Untrained	Sedentary	Mixed	26	7.93725	26	7.93725	15.6	MA	5	5	45' at 70% VO2max (N), same %HR (H)	Moderate Intensity	Cycling	25	14.7	2	14.5	2.3	Relative	39.4	28.8484	68.4	27.3167	TTE	time (min) to sustain 85% VO2max
Engfred K et al (Abs)	1994	Before 2000	Engfred K et al (Abs), 1994	Europe (Other)	Denmark	CT	None	Not Declared	7	3	Untrained	Sedentary	Mixed	27	5.2915	26	7.93725	15.6	MA	5	5	45' at 70% VO2max (N), same %PO of N (H)	Moderate Intensity	Cycling	25	11.2	1.8	14.5	2.3	Relative	42.7	31.2915	68.4	27.3167	TTE	time (min) to sustain 85% VO2max
Emonson et al	1997	Before 2000	Emonson et al, 1997	Asia (Other)	Australia	RCT	Blind	Double	9	9	Untrained	Sedentary	Mixed	28	17.4	30	14.4	15.6	MA	5	3	45' at 70% VO2max (per condition)	Moderate Intensity	Cycling	15	6.40818	12.6095	3.78479	15.0808	Relative	5.7912	4.49507	4.73193	9.83488	TTE	time (min) to sustain 80% VO2max
Katayama et al	1999	Before 2000	Katayama et al, 1999	Asia (Other)	Japan	RCT	Blind	Not Declared	7	7	Untrained	Sedentary	Male	21	3.1	21.7	3.9	11.8	VA	2	5	30' at 70% of VO2max per condition	Moderate Intensity	Cycling	10	4	7.78332	2.9	7.99812	Relative
Bailey et al	2000	2000 - 2010	Bailey et al, 2000	Europe (Other)	Wales	RCT	Blind	Double	18	14	Untrained	Sedentary	Male	22	3	22	1	16	MA	4	3	Excercise duration starts from 20 min @70% HRmax (week 1) and 75% HRmax (week 2) and increased to 30 min @80% HRmax (week 3) and 85% HRmax (week 4)	High Intensity	Cycling	12	0.47	0.762168	0.16	1.00449	Absolute	15	54.037	22	73	PO	Watts
Geiser J et al & Vogt M et al (H)	2001	2000 - 2010	Geiser J et al & Vogt M et al (H), 2001	Switzerland	Switzerland	RCT	None	Not Declared	10	8	Untrained	Sedentary	Male	23	2	25	3	12.9	VA	6	5	30' @ 85% HRmax	High Intensity	Cycling	30	10.4	5.8	8.5	4.2	Relative	18	6.8	15.4	8	PO	Watts	-5	160.172	-4	8.60233	86	56.2228	-2	177.792	CLD	2.86	2.06228	1.44	1.74929
Geiser J et al & Vogt M et al (M)	2001	2000 - 2010	Geiser J et al & Vogt M et al (M), 2001	Switzerland	Switzerland	RCT	None	Not Declared	8	7	Untrained	Sedentary	Male	23	3	29	13	12.9	VA	6	5	30' @ 77% HRmax	Moderate Intensity	Cycling	30	5.3835	5.26523	4.636	8.23315	Relative	11.3	3.9	13.2	4.4	PO	Watts	-7	11.4018	-4	14.2127	14	144.056	-74	135.44	CLD	1.33	1.8	0.63	1.8712
Vogt M et al (H)	2001	2000 - 2010	Vogt M et al (H), 2001	Switzerland	Switzerland	RCT	None	Not Declared	7	8	Untrained	Sedentary	Male	23	5.2915	25	8.48528	12.9	VA	6	5	30' at Z4	High Intensity	Cycling	30											Watts
Vogt M et al (M)	2001	2000 - 2010	Vogt M et al (M), 2001	Switzerland	Switzerland	RCT	None	Not Declared	7	8	Untrained	Sedentary	Male	23	5.2915	29	13	12.9	VA	6	5	30' at Z3	Moderate Intensity	Cycling	30											Watts
Masuda K et al	2001	2000 - 2010	Masuda K et al, 2001	Asia (Other)	Japan	RCT	None	Not Declared	7	7	Competitive	Team Sports Players	Male	20.3	1.1	19.1	1.1	15.5	MA	8	4	3 sessions at 60% VO2max, then 70% VO2max	Moderate Intensity	Cycling	32	5.6	9.72008	7.4	20.2714	Relative											0.396135	0.368704	0.536232	0.596848	C/F	27.52	25.224	21.79	32.5831
Meeuwsen T et al	2001	2000 - 2010	Meeuwsen T et al, 2001	Europe (Other)	Netherlands	CT	None	Not Declared	7	7	Competitive	Triathletes	Male	28.3	5.35	29.6	4.7	15.6	MA	1.5	7	2h at 60-70% of normoxic HRR	Moderate Intensity	Cycling	10	162	946.005	75	969.722	Absolute	26	67.1789	25	72.3464	PO	Watts	1	14.7801	5	9.09175
Messonier et al	2001	2000 - 2010	Messonier et al, 2001	France	France	RCT	None	Not Declared	5	8	Untrained	Sedentary	Mixed	20.2	0.894427	20.8	1.9799	13.2	VA	4	6	2h for each session at 60-70% (1st week) - 70-80% (2nd week) - 80% (3rd & 4th weeks) of PPO	Moderate Intensity	Cycling	24																103	102.408	108	88.8203	CLD	6.9	3.5	9.9	9.60052
Ventura N et al	2003	2000 - 2010	Ventura N et al, 2003	Switzerland	Switzerland	CT	None	Not Declared	7	5	Competitive	Cyclists	Mixed	25	5.82065	25	4.91935	14.1	HA	6	3	30' @ VT2 (increasing maintaing same HR @ VT2)	High Intensity	Cycling	18	0.4	9.21032	-0.4	5.97913	Relative	3	65.3869	-14	55.1173	PO	Watts	-3.7	10.7387	-5.4	14.701
Messonnier L et al	2004	2000 - 2010	Messonnier L et al, 2004	France	France	RCT	None	Not Declared	5	8	Untrained	Sedentary	Mixed	20.2	0.894427	20.8	1.9799	13.2	VA	4	6	2h/day at 60–70%, 70–80% and 80% of PPO	Moderate Intensity	Cycling	24	4.9	10.2859	3.6	6.33482	Relative	125	87.2525	187	89.7385	TTE	time sustaining PPO
Morton JP & Cable NT	2005	2000 - 2010	Morton JP & Cable NT, 2005	Europe (Other)	United Kingdom	CT	None	Not Declared	8	8	Competitive	Team Sports Players	Male	20.9	0.8	20.1	0.6	14.9	HA	4	3	10 x (1' at 80% PPO; rec 2' at 50% PPO). Training intensities were increased by 5% after 6 sessions and a further 5% (of original Wmax) after 9 sessions	High Intensity	Cycling	12	3.7	12.0254	4.3	7.70779	Relative	48.7	56.2428	52.5	66.7176	PO	Watts
Ponsot E et al	2006	2000 - 2010	Ponsot E et al, 2006	France	France	RCT	None	Not Declared	8	7	Competitive	Endurance Athletes	Male	29.9	6.50538	31.3	6.08523	14.5	HA	6	2	Excercise duration increased each week from 2x12min ro 2x20min running at the VT2 (tested at the beginning and readjusted at the 4th week)	High Intensity	Running	12
Zoll J et al	2006	2000 - 2010	Zoll J et al, 2006	France	France	RCT	None	Not Declared	9	6	Elite	Runners	Male	30.3	6.3	31.3	7.59342	14.5	HA	6	2	10' w/u (60% vVO2max) + 2 periods @ vVT2 + 5' rec (60% VO2 max). Periods @ vVT2: 12' (w1,4), 16'(w2,5), 20'(w3,6). After w4, vVT2 was increased up to same HR as in w1	High Intensity	Running	12																					0.1	8.91964	-3.2	7.15402
Dufour SP et al & Zoll J et al & Ponsot E et al	2006	2000 - 2010	Dufour SP et al & Zoll J et al & Ponsot E et al, 2006	France	France	RCT	None	Not Declared	9	9	Competitive	Runners	Male	30.3	6.1	30.3	6.3	14.5	HA	6	2	2 repetition @ VT2 (w1: 2 x 12; w2: 2 x 16; w3 2 x 20) x 2	High Intensity	Running	12	3	5.30754	1.5	4.21426	Relative	0.4	0.848528	0.4	1.69706	Vpeak	vPeak (Km/h)	-1	13.4164	1	15
Roels B et al	2007	2000 - 2010	Roels B et al, 2007	France	France	RCT	None	Not Declared	10	8	Competitive	Endurance Athletes	Male	24.4	0.948683	24.2	1.13137	14.4	HA	3	5	2 interval (IT) + 3 continuous training (CT) sessions/w. IT: 15' w/u + [(2 min @ 100 PPO h/n + 2 min rest) x 3] x 2 sets, with 6 min rest between the 2 sets + 15' w/u. CT: 15' w/u + 60' @ 60%VO2max + 15' c/d	High Intensity	Cycling	15	-0.2	2.91548	2.9	4.07922	Relative	22.5	14.0036	24.6	13.4134	PO	Watts	-0.3	4.70106	-1.8	5.26118						-0.7	2.02485	1.5	2.54558
Wang JS et al (A)	2010	2000 - 2010	Wang JS et al (A), 2010	Asia (Other)	Taiwan	RCT	None	Not Declared	12	6	Untrained	Sedentary	Male	23.1	3.11769	20.7	1.22474	15	HA	4	5	30' @ 50% PPO	Moderate Intensity	Cycling	20	7.8	7.05725	4.2	14.1393	Relative	30	340.911	15	30.9839	PO	Watts	1	2	3	4
Wang JS et al (B)	2010	2000 - 2010	Wang JS et al (B), 2010	Asia (Other)	Taiwan	RCT	None	Not Declared	12	6	Untrained	Sedentary	Male	22.7	1.38564	20.7	1.22474	15	HA	4	5	30' @ 50% HRR	Moderate Intensity	Cycling	20	1.7	7.36478	4.2	14.1393	Relative	26	41.7133	15	30.9839	PO	Watts	1	12.49	1	14.6969
Debevec T et al	2010	2000 - 2010	Debevec T et al, 2010	Europe (Other)	Slovenia	RCT	None	None	9	9	Untrained	Sedentary	Male	20.1	3	22.1	4	12	VA	4	5	5' w/u @ 20% PPO + 60' @ 50% PPO; PPO by condition	Moderate Intensity	Cycling	20	2.24	6.25825	6.68	5.96601	Relative	8.07	66.5703	26.71	47.6905	PO	Watts	-10.73	13.9043	-3.99	10.3267
Czuba M et al	2011	After 2010	Czuba M et al, 2011	Poland	Poland	RCT	None	Not Declared	10	10	Competitive	Cyclists	Male	22.7	2.7	23.5	3.5	12.9	VA	3	3		High Intensity	Cycling	9	183	442.304	-14	352.115	Absolute	25	44.5982	1	26.1725	PO	Watts	-3	5.83095	-1	7.74661
Czuba M et al	2013	After 2010	Czuba M et al, 2013	Poland	Poland	RCT	None	Not Declared	6	6	Competitive	Team Sports Players	Male	22	1.6	22	2.4	15.2	HA	3	3	3 sessions/week x 3 weeks. Each Session: 15’ of w/u @ 60%-70% of vVO2max (x condition) + HIIT @ 90% of vVO2 (4’ of recovery) + 5’ of cool-down @ 60% of vVO2max. HIIT: 4 min x 4’ (1st & 2nd week)/ 5’ (3rd week)	High Intensity	Running	9	285.3	656.773	67	552.897	Absolute	17.3	74.7413	7.4	29.5574		TTE, Distance covered on GXT (m)	-3	7.81025	1	7.81025
Holliss BA et al	2014	After 2010	Holliss BA et al, 2014	Europe (Other)	United Kingdom	RCT	Blind	Single	5	7	Competitive	Runners	Male	20.2	2.1	19.3	1.8	16	MA	8	2	40' @ vLT	High Intensity	Running	16	-0.975207	3.66942	3.35537	3.05785	Relative	-0.3	2.12603	0.1	2.90689		TTE, Time to conclude the GXT (min)
Millet G et al	2014	After 2010	Millet G et al, 2014	Switzerland	Switzerland	RCT	None	None	10	8	Competitive	Cyclists	Male	24.4	0.948683	24.2	1.13137	14.5	HA	3	2	60' @ 60% VO2max	High Intensity	Cycling	6	-0.2	2.91548	2.9	4.07922	Relative	22.5	14.0036	24.6	13.4134	PO	Watts	-0.3	4.70106	-1.8	5.26118
Desplanches D et al	2014	After 2010	Desplanches D et al, 2014	Switzerland	Switzerland	RCT	None	Not Declared	6	6	Untrained	Sedentary	Male	25.8	5.38888	29	6.36867	12.5	VA	6	5	30 min at 65% Pmax (per condition)	Moderate Intensity	Cycling	30	7.5	12.0125	4.1	33.9641	Relative	18	75.3603	35.5	192.848	PO	Watts					0.27	0.818657	-0.01	0.364143	C/F	1.19	0.768765	0.66	0.563915
Desplanches D et al	2014	After 2010	Desplanches D et al, 2014	Switzerland	Switzerland	RCT	None	Not Declared	6	6	Untrained	Sedentary	Male	25.8	5.38888	29	6.36867	12.5	VA	6	5	30 min at 65% Pmax (per condition)	Moderate Intensity	Cycling																	86.6	177.158	158.1	162.955	CLD
Czuba M et al	2017	After 2010	Czuba M et al, 2017	Poland	Poland	RCT	None	Not Declared	8	7	Competitive	Swimmers	Male	19.1	1.3	20.5	1.3	15.5	MA	4	2	Four Microcycles (Four Weeks) with progressive training load. IHT performed 2 times a week, with each IHT session consists of a circuit training with 4 (microcycles: 1-3) and 5 (microcylces 4) repetitions. Training description: 10’ w/u + 45-55’ main training + 10’ cool down. Circuit of the Main Training: upper limb rotator training: 1’ at 50W + 30” maximum effort on the rotator (load: 0.4 Nmkg-1)…	High Intensity	Cycling	8	0.26	0.4245	0.17	0.638905	Absolute	26.7	28.8979	11.2	51.4898	PO	Watts	5	8.48528	1	13.4536
Czuba M et al	2018	After 2010	Czuba M et al, 2018	Poland	Poland	RCT	None	Not Declared	10	10	Competitive	Cyclists	Male	20.7	3.1	21.8	4	16.3	MA	3	3		High Intensity	Cycling	9	0.16	0.432782	0	0.311448	Absolute	25	47.2914	4	32.5712	PO	Watts	0	7.56637	0	6.92965
Sanchez AMJ and Borrani F	2018	After 2010	Sanchez AMJ and Borrani F, 2018	France	France	RCT	Blind	Double	9	6	Competitive	Runners	Male	28.7	11	28.2	6.6	10.9	VA	6	3	(5' bout + 5' rec) x 6 @ 80-85% of vVO2max	High Intensity	Running	18						0.49	1.17444	0.01	0.9005	TTE	95% vVo2max (s)
Jung W et al	2020	After 2010	Jung W et al, 2020	Korea	Korea	RCT	None	Not Declared	10	10	Competitive	Runners	Male	25.9	1.2	26.3	1.5	14.5	HA	6	3	3 sessions/week. Each Session: 15 min w/u @ 50-70% HRmax) + 10 x (5' @ 90-95% HRmax, 1' rec) + 15' cool-down @ 70-50% HRmax	High Intensity	Running	18	3.8	7.21388	1	6.0208	Relative	-27	33.3017	-12	29.1548	DTT	3 km;sec
Kim et al	2021	After 2010	Kim et al, 2021	Korea	Korea	CT	None	Not Declared	10	10	Competitive	Swimmers	Male	24	3.06	23.9	3.07	14.5	HA	6	3	30' @75% HRmax + 10x2' ON and 1'OFF @ PO at 90% HRmax	High Intensity	Running and Cycling	18	6.11786	7.86614	2.42143	8.0128	Relative	-20.1645	14.5516	-7.73026	20.4158		DTT, 400 m, swimming (sec)
Lin et al	2021	After 2010	Lin et al, 2021	Asia (Other)	Taiwan	RCT	None	Not Declared	20	20	Untrained	Sedentary	Male	21.9	3.1305	22.4	4.02492	15	HA	6	5	3'@30%Wrmax + 30'@60%Wrmax	Moderate Intensity	Cycling	30	5.4	8.544	2.7	6.95701	Relative	39	31.6228	29	31.6228	PO	Watts
Park HY et al	2022	After 2010	Park HY et al, 2022	Korea	Korea	RCT	None	Not Declared	10	10	Competitive	Runners	Female	24.5	3.8	25.2	4	14.5	HA	6	3	20' w/u @ 60% HRmax + 10 x (5' @ 90-95% HRmax, 1' rec) + 20' cool-down @ 60% HRmax	High Intensity	Running	18	7	7.5	4	6.0208	Relative	-35	37.5366	-23	43.2782	DTT	3 km;sec
[truncated: 39 more columns]

## Sheet: studies
Terrados et al. 1998		pre_var_m	pre_var_sd	post_var_m	post_var_sd	percentage change			delta_var_m	delta_varsd	delta_var_m	delta_varsd
VO2max (l/min)	H	4.96	0.57	5.13	0.3	0.0342742			0.17	0.644127	-0.06	0.446878
	N	5.02	0.34	4.96	0.29	-0.0119522
PO (W)	H	407	38	457	38	0.12285			50	53.7401	25	67.0075
	N	375	41	400	53	0.0666667
Hrmax (bpm)	H	185	9	185	8	0			0	12.0416	-4	15.6525
	N	190	14	186	7	-0.0210526
C/F	H	3.18	0.77	3.67	0.65	0.154088			0.49	1.00767	-0.28	0.472017
	N	3.64	0.28	3.36	0.38	-0.0769231
CLD (/mm^2)	H	410	65	558	125	0.360976			148	140.89	90	115.694
	N	439	44	529	107	0.205011
CS (ukat x g^-1 d.w.)	H	1.47	0.19	1.46	0.3	-0.00680272			-0.01	0.355106	0	0.368782
	N	1.43	0.24	1.43	0.28	0
Hb (g/l)	H	148	3	142	8	-0.0405405			-6	8.544	-8	6.40312
	N	148	5	140	4	-0.0540541
Hct (%)	H	44.3	0.9	46.5	1.7	0.0496614			2.2	1.92354	-1.5	4.69574
	N	44	4.2	42.5	2.1	-0.0340909
Desplanches D et al, 1993
VO2max (l/min)	H	3.91	0.178885	4.16	0.380132	0.0639386			0.25	0.420119	0.1	0.807775
	N	3.82	0.536656	3.92	0.603738	0.026178
C/F	H	1.91	0.357771	2.16	0.357771	0.13089			0.25	0.505964	0.45	0.733485
	N	1.8	0.581378	2.25	0.447214	0.25
CLD (/mm^2)	H	452	69.3181	471	87.2067	0.0420354			19	111.4	108	173.104
	N	472	82.7345	580	152.053	0.228814
Subsarcolemmal mito (%)	H	0.38	0.290689	0.54	0.447214	0.421053			0.16	0.533385	0.67	0.845281
	N	0.86	0.67082	1.53	0.514296	0.77907
Engfred K et al. 1994
VO2max (l/min)	H rel	2.55				0.147			14.7	2	14.5	2.3	%
	H abs	2.75				0.112			11.2	1.8	14.5	2.3	%
	N	2.67				0.145
TTE (min)	H rel	13.2	3.96863	52.6	28.5741	2.98485			39.4	28.8484	68.4	27.3167
	H abs	23.8	10.0539	66.5	29.6324	1.79412			42.7	31.2915	68.4	27.3167
	N	15.5	4.2332	83.9	26.9867	4.4129
Emonson et al. 1997
VO2max (ml/min/kg)	H	40.7783	7.43898	47.1865	10.1814	0.157147			6.40818	12.6095	3.78479	15.0808
	N	42.2634	10.7482	46.0482	10.5786	0.0895524
TTE (min)	H	7.48252	1.66512	13.2737	4.17529	0.773963			5.7912	4.49507	4.73193	9.83488
	N	7.07393	4.65689	11.8059	8.66246	0.668925
Body_weight	H	90.6	8.7	88.4	8.7	-0.0242826			-2.2	12.3037	-1.8	21.0107
	N	85.6	15.3	83.8	14.4	-0.021028
Estimated_VO2max	H	3694.52	764.388	4171.29	993.198	0.129048			476.771	1253.29	241.091	1593.87
	N	3617.75	1136.51	3858.84	1117.48	0.0666412
Katayama 1999
VO2max (mL·kg⁻¹·min⁻¹)	H	56.1	5.3	60.1	5.7	0.0713012			4	7.78332	2.9	7.99812
	N	57.8	5.4	60.7	5.9	0.050173
Body_weight	H	NA
	N
Estimated_VO2max	H
	N
Bailey et al, 2000
VO2max (L/min)	H	3.49	0.47	3.96	0.6	0.13467			0.47	0.762168	0.16	1.00449
	N	3.97	0.73	4.13	0.69	0.0403023
PPO	H	324	42	339	34	0.0462963			15	54.037	22	73
	N	316	55	338	48	0.0696203
Geiser J et al. 2001
VO2max (l/min)	H h	3.85	0.32			0.104			10.4	5.8	8.5	4.2	%
	N h	3.88	0.37			0.085
	H m	3.64	0.42			0.111			5.3835	5.26523	4.636	8.23315	%
	N m	3.56	0.29			0.095
TT (W)	H h	211	28			0.191			19.1	9.2	21.9	6.1	%
	N h	194	19			0.219
	H m	200	23			0.156			15.6	6.6	15.8	4.2	%
	N m	211	12			0.158
PPO (W)	H h	305	32			0.18			18	6.8	15.4	8	%
	N h	300	41			0.154
	H m	299	28			0.113			11.3	3.9	13.2	4.4	%
	N m	301	17			0.132
Volume Density of Mitochondria (%)	H h	5.25	1.20167	8.11	1.67601	0.544762			2.86	2.06228	1.44	1.74929
	N h	6.01	1.35765	7.45	1.10309	0.239601
	H m	5.22	1.27279	6.55	1.27279	0.254789			1.33	1.8	0.63	1.8712
	N m	5.53	1.03184	6.16	1.56099	0.113924
Volume Density of SSM (%)	H h	1	0.537587	2.05	1.17004	1.05			1.05	1.28763	0.19	0.980204
	N h	1.42	0.707107	1.61	0.678823	0.133803
	H m	0.8	0.622254	1.54	0.989949	0.925			0.74	1.16927	-0.13	0.637181
	N m	1.01	0.42332	0.88	0.476235	-0.128713
Hb (g/l)	H	154	8	155	6	0.00649351			1	10	-2	16.2788
for both group	N	151	12	149	11	-0.013245
CLD (/mm^2)	H h	735	44	821	35	0.117007			86	56.2228	-2	177.792
	N h	762	139.14	760	110.68	-0.00262467
	H m	644	98.9949	658	104.652	0.0217391			14	144.056	-74	135.44
	N m	729	118.794	655	65.0538	-0.101509
HRmax (bpm)	H h	189	82.0183	184	137.579	-0.026455			-5	160.172	-4	8.60233
	N h	192	5	188	7	-0.0208333
	H m	194	7	187	9	-0.0360825			-7	11.4018	-4	14.2127
	N m	188	11	184	9	-0.0212766
Vogt M et al. 2001
VO2max (ml/min/kg)	H h	51	7.67268	57.7	8.4664	0.131373			6.7	11.4258	4.8	7.80256
	N h	50.7	5.37401	55.5	5.65685	0.0946746
	H m	47.7	6.08523	52.6	6.08523	0.102725			4.9	8.60581	4	11.8828
	N m	48.4	9.33381	52.4	7.35391	0.0826446
PPO (W)	H h	294	31.749	355	34.3948	0.207483			61	46.8081	52	66.7533
	N h	294	39.598	346	53.7401	0.176871
	H m	299	26.4575	333	29.1033	0.113712			34	39.3319	40	30.5941
	N m	301	16.9706	341	25.4558	0.13289
Subsarcolemmal mito (%)	H h	0.93	0.582065	2.14	1.37579	1.30108			1.21	1.49385	0.01	1.06019
	N h	1.52	0.735391	1.53	0.763675	0.00657895
	H m	0.74	0.52915	1.48	0.820183	1			0.74	0.976064	-0.13	0.681175
	N m	1.01	0.452548	0.88	0.509117	-0.128713
CLD (mm/mm^3)	H h	701	148.162	831	121.705	0.185449			130	191.739	-30	154.324
	N h	779	101.823	749	115.966	-0.0385109
	H m	644	111.122	658	60.8523	0.0217391			14	126.693	-74	171.231
	N m	729	87.6812	655	147.078	-0.101509
Masuda et al 2001
VO2max (mL·kg⁻¹·min⁻¹)	H	45.3	7.8	50.9	5.8	0.12362			5.6	9.72008	7.4	20.2714
	N	44.7	9.7	52.1	17.8	0.165548
C/F	H	1.23188	0.135266	1.62802	0.342995	0.321569			0.396135	0.368704	0.536232	0.596848
(from the images)	N	1.11111	0.289855	1.64734	0.521739	0.482609
CS	H	84.13	21.64	111.65	12.96	0.327113			27.52	25.224	21.79	32.5831
	N	91.22	27.44	113.01	17.57	0.238873
Body_weight	H	59.6	7.3	59	7	-0.0100671			-0.6	10.1139	-0.4	6.12209
	N	58	3.8	57.6	4.8	-0.00689655
Estimated_VO2max	H	2699.88	573.334	3003.1	495.68	0.112309			303.22	757.899	408.36	1211.52
	N	2592.6	588.838	3000.96	1058.79	0.15751
Meeuwsen T et al. 2001
VO2max (ml/kg/min)	H	67.1	3.8	70.1	5.4	0.0447094			3	6.60303	1.7	8.66083
	N	63.6	5.1	65.3	7	0.0267296
VO2max (ml/min)	H	4821	570	4983	755	0.033603			162	946.005	75	969.722
	N	5071	644	5146	725	0.01479
PPO (W)	H	408	48	434	47	0.0637255			26	67.1789	25	72.3464
	N	429	47	454	55	0.0582751
PPO (W/kg)	H	5.67	0.28	6.02	0.18	0.0617284			0.35	0.332866	0.29	0.560803
	N	5.38	0.36	5.67	0.43	0.0539033
Hb (mmol/l)	H	9.17	0.27	9.6	0.19	0.046892			0.43	0.330151	0.34	0.551543
	N	9.34	0.39	9.68	0.39	0.0364026
Hct (l/l)	H	0.43	0.02	0.48	0.19	0.116279			0.05	0.19105	0.05	0.0282843
	N	0.44	0.02	0.49	0.02	0.113636
HRmax (bpm)	H	175	10.3	176	10.6	0.00571429			1	14.7801	5	9.09175
	N	172	4.5	177	7.9	0.0290698
Messonier et al. 2001
CLD (/mm^2)	H	328	60.4	431	82.7	0.314024			103	102.408	108	88.8203
	N	367	45.3	475	76.4	0.294278
CS (umol x min^-1 x g^-1 dry muscle)	H	18.2	2.8	25.1	2.1	0.379121			6.9	3.5	9.9	9.60052
	N	18.2	3.6	28.1	8.9	0.543956
VO2max (L/min-1)	H	2.85	0.626099
	N	2.95	0.622254
PPO (Watt/kg)	H	3.03	0.581378	3.55722		0.174
	N	3.19	0.367696	3.72911		0.169
Truijens MJ et al. 2003
VO2max (l/min)	H	2.92	0.57	3.03	0.53	0.0376712			0.11	0.778332	0.17	0.752861
	N	3.05	0.58	3.22	0.48	0.0557377
DTT (s) (400m)	H	310.74	39.65	305.41	38.18	-0.0171526			-5.33	55.0439	-12.62	38.0576
	N	310.08	27.12	297.46	26.7	-0.0406992
HRmax (bpm)	H	186	8	188	6	0.0107527			2	10	3	6.32456
	N	183	6	186	2	0.0163934
Hb (g/dl)	H	14.5	1.4	14.7	1.2	0.0137931			0.2	1.84391	-0.2	1.58114
	N	14.4	1.3	14.2	0.9	-0.0138889
Hct (%)	H	40.5	2.1	39.5	2.7	-0.0246914			-1	3.42053	0.1	4.31856
	N	39.4	2.9	39.5	3.2	0.00253807
Ventura N et al. 2003
VO2max (ml/min/kg)	H	62.1	7.14353	62.5	5.81378	0.00644122			0.4	9.21032	-0.4	5.97913
	N	62.3	3.96863	61.9	4.47214	-0.00642055
PPO (W)	H	367.7	50.2693	370.7	41.8145	0.00815883			3	65.3869	-14	55.1173
	N	386	40.7446	372	37.1187	-0.0362694
HRmax (bpm)	H	188.6	8.20183	184.9	6.93181	-0.0196182			-3.7	10.7387	-5.4	14.701
	N	187	12.9642	181.6	6.93181	-0.028877
Hb (g/l)	H	155.5	10.583	158	8.27345	0.0160772			2.5	13.4332	-2.2	18.4445
	N	162.1	11.9059	159.9	14.0872	-0.0135719
Hct (%)	H	46	2.91033	46	2.45967	0			0	3.81051	-0.9	5.29434
	N	47.3	3.43948	46.4	4.02492	-0.0190275
Body_weight	H	68.1	4.49778	68.4	4.2332	0.00440529			0.3	6.17657	0.2	8.06536
	N	72	5.59017	72.2	5.81378	0.00277778
Estimated_VO2max	H	4229.01	561.876	4275	478.269	0.0108749			45.99	737.866	-16.42	661.719
	N	4485.6	451.033	4469.18	484.191	-0.0036606
Messonnier L et al. 2004		pre_var_m	pre_var_sd	post_var_m	post_var_sd	percentage change
VO2max (ml/min/kg)	H	39.6	5.81378	44.5	8.48528	0.123737			4.9	10.2859	3.6	6.33482
	N	43.3	3.3541	46.9	5.37401	0.0831409
TTE (s)	H	291	46.9574	416	73.5391	0.429553			125	87.2525	187	89.7385
	N	299	51.4296	486	73.5391	0.625418
Body_weight	H	NA
	N
Estimated_VO2max	H
	N
Morton JP & Cable NT, 2005
Hb (g./dl)	H	15.4	1.1	15.3	1.6	-0.00649351			-0.1	1.94165	0.2	1.69706
	N	14.3	1.2	14.5	1.2	0.013986
HCT (%)	H	44.9	2.7	44.8	2.9	-0.00222717			-0.1	3.96232	0.1	4.42041
	N	43.9	3.5	44	2.7	0.0022779
VO2 max (ml/kg/min)	H	51.2	9.4	54.9	7.5	0.0722656			3.7	12.0254	4.3	7.70779
	N	53.5	5.4	57.8	5.5	0.0803738
PPO (Watts)	H	313.8	41	362.5	38.5	0.155194			48.7	56.2428	52.5	66.7176
	N	295	52	347.5	41.8	0.177966
Body_weight	H	NA
	N
Estimated_VO2max	H
	N
Ponsot E et al, 2006
VO2 max (ml/kg/min)	H	63.6	3.11127	67	3.39411	0.0534591			3.4	4.60435	0.8	4.87852
	N	62	3.70405	62.8	3.1749	0.0129032
Zoll J et al, 2006
VO2 max (ml/kg/min)	H	64.3	3.6	67.3	3.9	0.0466563			3	5.30754	1.5	4.21426
	N	59.4	2.44949	60.9	3.42929	0.0252525
TTE (s)	H	540	102	764	165	0.414815			224	193.982	58	197.575
	N	500	144.52	558	134.722	0.116
CS (IU/g wet wt)	H	19.4	6	19.5	6.6	0.00515464			0.1	8.91964	-3.2	7.15402
	N	19.2	5.63383	16	4.40908	-0.166667
COX (IU/g wet wt)	H	6	4.5	5.5	3.3	-0.0833333			-0.5	5.58032	-1.9	3.41174
	N	5.5	3.18434	3.6	1.22474	-0.345455
Body_weight	H	NA
	N
Estimated_VO2max	H
	N
Dufour SP et al & Zoll J et al & Ponsot E et al, 2006
		64.2	3.6			0.04
		61.5	3.3			0.03
V peak (km/h)	H	20.5	0.6	20.9	0.6	0.0195122			0.4	0.848528	0.4	1.69706
	N	19.8	1.2	20.2	1.2	0.020202
vVo2 max (km/h)	H	19.6	0.6	20.3	0.6	0.0357143			0.7	0.848528	0.6	1.5
	N	19	1.2	19.6	0.9	0.0315789
HR max (bpm)	H	183	6	182	12	-0.00546448			-1	13.4164	1	15
	N	184	12	185	9	0.00543478
Hb (g/dL)	H	15.3	0.6	15.8	1.5	0.0326797			0.5	1.61555	0.4	1.74929
	N	15.3	0.9	15.7	1.5	0.0261438
Ht (%)	H	45.1	2.4	46.4	4.5	0.0288248			1.3	5.1	0.9	5.09117
	N	46	3.6	46.9	3.6	0.0195652
Haufe 2008
VO2 max (ml/kg/min)		44	6.2	47	5.5	0.0681818			3	8.28794	0	5.48179
		47	3.4	47	4.3	0
Hrmax(bpm)		195	10	189	11	-0.0307692			-6	14.8661	-4	10.9041
		195	6.3	191	8.9	-0.0205128
TTE (s)		1936	175	2132	144	0.10124			196	226.63	145	201.062
time to complete the GXT		2088	135	2233	149	0.0694444
Body_weight	H	NA
	N
Estimated_VO2max	H
	N
Roels B et al, 2007 (2 papers)
VO2 max (ml/kg/min)	H	58.5	2.21359	58.3	1.89737	-0.0034188			-0.2	2.91548	2.9	4.07922
	N	58.1	2.26274	61	3.39411	0.0499139
PPO (W)	H	339	1.58114	361.5	13.914	0.0663717			22.5	14.0036	24.6	13.4134
	N	341.7	9.89949	366.3	9.05097	0.071993
HR max (bpm)	H	189.7	3.47851	189.4	3.16228	-0.00158144			-0.3	4.70106	-1.8	5.26118
	N	190.1	3.11127	188.3	4.24264	-0.0094687
Citrate Synthase (mu mol min -1 mg protein -1)	H	19.9	1.58114	19.2	1.26491	-0.0351759			-0.7	2.02485	1.5	2.54558
	N	18.9	1.8	20.4	1.8	0.0793651
Body_weight	H	73.2	2.52982	72.6	2.52982	-0.00819672			-0.6	3.57771	0.7	3.40588
	N	71.3	2.54558	72	2.26274	0.00981767
Estimated_VO2max	H	4282.2	219.52	4232.58	201.868	-0.0115875			-49.62	298.228	249.47	356.042
	N	4142.53	218.942	4392	280.767	0.0602217
Wang JS et al (A), 2010
Hb (g/dl)	H	4.61	1.21244	4.7	1.59349	0.0195228			0.09	2.0023	-0.4	3.19374
	N	15	2.07846	14.6	2.42487	-0.0266667
Red blood cells, (106/ l)	H	4.61	1.21244	4.7	1.59349	0.0195228			0.09	2.0023	-0.04	2.01097
	N	4.61	1.48956	4.57	1.351	-0.00867679
Hct (%)	H	41.5	3.11769	42.5	3.4641	0.0240964			1	4.66047	-0.8	4.22847
	N	41.3	3.4641	40.5	2.42487	-0.0193705
HRmax (bpm)	H	196	10.3923	197	6.9282	0.00510204			1	12.49	1	14.6969
	N	196	10.3923	197	10.3923	0.00510204
VO2max (ml/min/kg)	H	43.6	4.84974	51.4	5.12687	0.178899			7.8	7.05725	4.2	14.1393
	N	43	12.1244	47.2	7.27461	0.0976744
PPO (W)	H	198	31.1769	228	339.482	0.151515			30	340.911	15	30.9839
	N	190	13.8564	205	27.7128	0.0789474
Body_weight	H	69.4	8.31384	68.9	4.15692	-0.00720461			-0.5	9.29516	0.2	8.60465
	N	66.8	5.54256	67	6.58179	0.00299401
Estimated_VO2max	H	3025.84	496.287	3541.46	413.384	0.170406			515.62	645.901	290	1026.46
	N	2872.4	846.916	3162.4	579.966	0.100961
Wang JS et al (B), 2010
Hb (g/dl)	H	14.7	1.73205	15.2	2.77128	0.0340136			0.5	3.26803	-0.4	3.19374
	N	15	2.07846	14.6	2.42487	-0.0266667
Red blood cells, (106/ l)	H	4.58	1.38564	4.66	1.07387	0.0174672			0.08	1.75305	-0.04	2.01097
	N	4.61	1.48956	4.57	1.351	-0.00867679
Hct (%)	H	40.8	2.42487	41.6	3.11769	0.0196078			0.8	3.94968	-0.8	4.22847
	N	41.3	3.4641	40.5	2.42487	-0.0193705
HRmax (bpm)	H	195	10.3923	196	6.9282	0.00512821			1	12.49	1	14.6969
	N	196	10.3923	197	10.3923	0.00510204
VO2max (ml/min/kg)	H	41.9	5.54256	43.6	4.84974	0.0405728			1.7	7.36478	4.2	14.1393
	N	43	12.1244	47.2	7.27461	0.0976744
PPO (W)	H	186	31.1769	212	27.7128	0.139785			26	41.7133	15	30.9839
	N	190	13.8564	205	27.7128	0.0789474
Body_weight	H	67.7	7.96743	67.6	8.66025	-0.0014771			-0.1	11.7678	0.2	8.60465
	N	66.8	5.54256	67	6.58179	0.00299401
Estimated_VO2max	H	2836.63	504.177	2947.36	501.813	0.0390358			110.73	711.345	290	1026.46
	N	2872.4	846.916	3162.4	579.966	0.100961
Debevec et al 2010
(extracted from the images)
VO2max (mL/min/Kg)	H	48.26	3.71	50.5	5.04	0.0464153			2.24	6.25825	6.68	5.96601
	N	45.67	3.57	52.35	4.78	0.146267
PPO	H	320.37	43.95	328.44	50	0.0251896			8.07	66.5703	26.71	47.6905
	N	297.26	34.11	323.97	33.33	0.089854
HRmax (bpm)	H	188.6	7.59	177.87	11.65	-0.0568929			-10.73	13.9043	-3.99	10.3267
	N	190.61	8.19	186.62	6.29	-0.0209328
Hb	H	142	9	142	10	0			0	13.4536	-9	15.6205
	N	150	10	141	12	-0.06
Ht	H	45	3	45	3	0			0	4.24264	-1	3
	N	45	0	44	3	-0.0222222
Body_weight	H	NA
	N
Estimated_VO2max	H
	N
Czuba et all 2011
VO2max (mL·min⁻¹)	H	4520	273	4703	348	0.04			183	442.304	-14	352.115
	N	4667	264	4653	233	-0.003
PPO	H	380	30	405	33	0.066			25	44.5982	1	26.1725
	N	383	19	384	18	0.003
HRmax (bpm)	H	195	5	192	3	-0.015			-3	5.83095	-1	7.74661
	N	194	6	193	4.9	-0.005
HCT (%)	H	43.1	1	45	3	0.044			1.9	3.16228	1	3.60555
	N	45	3	46	2	0.022
HGB (mmol·L⁻¹)	H	9.36	0.36	9.45	1.9	0.01			0.09	1.9338	0	0.974526
	N	9.6	0.76	9.6	0.61	0
Czuba M et al, 2013
WBC (103/μl)	H	5.91	1.6	6.28	1.9	0.0626058			0.37	2.48395	0.12	2.12132
	N	5.46	1.5	5.58	1.5	0.021978
RBC (106/μl)	H	5.8	0.34	5.11	0.44	-0.118966			-0.69	0.556058	0.1	0.223607
	N	4.82	0.2	4.92	0.1	0.0207469
HGB (g/dl)	H	15.4	0.6	15.6	0.7	0.012987			0.2	0.921954	0.2	0.848528
	N	15.1	0.6	15.3	0.6	0.013245
HCT (%)	H	45.4	1.4	45.4	2	0			0	2.44131	0.1	2.42074
	N	43.9	1.9	44	1.5	0.0022779
WRmax (W)	H	380.3	55.1	397.6	50.5	0.0454904			17.3	74.7413	7.4	29.5574
	N	426.1	20.8	433.5	21	0.0173668
VO2max (ml/min)	H	4416.3	461.6	4701.6	467.2	0.0646016			285.3	656.773	67	552.897
	N	5247.3	397.6	5314.3	384.2	0.0127685
VO2max(ml/kg/min)	H	52.6	3.9	56.7	4.1	0.0779468			4.1	5.65862	1.1	7.35391
	N	53	5.2	54.1	5.2	0.0207547
HRmax (bpm)	H	185	6	182	5	-0.0162162			-3	7.81025	1	7.81025
	N	182	5	183	6	0.00549451
Robach et al, 2014
Hb (g./dl)	H	14.8	0.6	15	0.6	0.0135135			0.2	0.848528	0.1	0.989949
	N	14.8	0.7	14.9	0.7	0.00675676
HCT (%)	H	43.1	1.6	44.4	1.6	0.0301624			1.3	2.26274	1.2	2.22036
	N	43	1.8	44.2	1.3	0.027907
Hb mass (g)	H	822	90	890	104	0.0827251			68	137.535	28	182.124
	N	863	137	891	120	0.032445
RCV (mL)	H	2369	290	2636	309	0.112706			267	423.77	164	620.841
	N	2520	440	2684	438	0.0650794
PV (mL)	H	3175	427	3304	401	0.0406299			129	585.773	59	733.96
	N	3330	496	3389	541	0.0177177
BV (mL)	H	5571	695	5940	686	0.0662359			369	976.535	223	1328.42
	N	5850	914	6073	964	0.0381197
Wmax (W)	H	273	46	331	27	0.212454			58	53.3385	70	60.803
	N	268	49	338	36	0.261194
VO2 peak (mL/min)	H	3657	380	3856	475	0.0544162			199	608.297	345	770.26
	N	3575	478	3920	604	0.0965035
VO2 max (ml/kg/min)	H	49	3	51.9	4.4	0.0591837			2.9	5.32541	5.2	7.34983
	N	46	4.1	51.2	6.1	0.113043
Mean Power (W)	H	160	16	249	34	0.55625			89	37.5766	84	37.5366
	N	167	28	251	25	0.502994
Time Trial (s)	H	1291	202	859	108	-0.334624			-432	229.059	-392	280.808
	N	1242	218	850	177	-0.31562
Holliss BA et al, 2014
VO2 max (ml/kg/min)	H	66.5	6.7	65.5248		-0.0146648			-0.975207	3.66942	3.35537	3.05785
	N	70.7	3.1	74.0554		0.0474593
T-lim	H	28.1	1.4	27.8	1.6	-0.0106762			-0.3	2.12603	0.1	2.90689
(time to copnclude GXT)	N	26.4	1.9	26.5	2.2	0.00378788
HR at 14,5 km/h (bpm)	H	154	13	148	8	-0.038961			-6	15.2643	-1	12.2066
	N	160	10	159	7	-0.00625
VO2 at 14,5 km/h (ml/kg/min)	H	52	3.6	50.5	2.7	-0.0288462			-1.5	4.5	1.1	3.26497
	N	54.1	2.9	55.2	1.5	0.0203327
Body_weight	H	NA
	N
Estimated_VO2max	H
	N
									0	0	0	0
Millet G et al, 2014
VO2max(ml/kg/min)	H	58.5	2.21359	58.3	1.89737	-0.0034188			-0.2	2.91548	2.9	4.07922
	N	58.1	2.26274	61	3.39411	0.0499139
PPO (W)	H	339	1.58114	361.5	13.914	0.0663717			22.5	14.0036	24.6	13.4134
	N	341.7	9.89949	366.3	9.05097	0.071993
HRmax (bpm)	H	189.7	3.47851	189.4	3.16228	-0.00158144			-0.3	4.70106	-1.8	5.26118
	N	190.1	3.11127	188.3	4.24264	-0.0094687
Body_weight	H	73.2	2.52982	72.6	2.52982	-0.00819672			-0.6	3.57771	0.7	3.2
	N	71.3	2.26274	72	2.26274	0.00981767
Estimated_VO2max	H	4282.2	219.52	4232.58	201.868	-0.0115875			-49.62	298.228	249.47	349.525
	N	4142.53	208.177	4392	280.767	0.0602217
									0	0	0	0
Desplanches D et al, 2014
VO2 max (ml/kg/min)	H	43.6	7.59342	51.1	9.30806	0.172018			7.5	12.0125	4.1	33.9641
	N	43.4	23.2702	47.5	24.7398	0.09447
PO (W)	H	282.4	52.1741	300.4	54.3787	0.0637394			18	75.3603	35.5	192.848
	N	298.2	129.333	333.7	143.05	0.119048
Subsarcolemmal mitochondria (%)	H	0.79	0.661362	1.98	0.391918	1.50633			1.19	0.768765	0.66	0.563915
	N	0.72	0.318434	1.38	0.465403	0.916667
Interfibrillar mitochondria (%)	H	3.88	1.29823	4.6	0.808332	0.185567			0.72	1.52931	0.97	1.1783
	N	3.57	0.857321	4.54	0.808332	0.271709
Capillaries per fibre	H	1.75	0.514393	2.02	0.636867	0.154286			0.27	0.818657	-0.01	0.364143
	N	1.83	0.244949	1.82	0.269444	-0.00546448
Capillary density	H	602.1	137.906	688.7	111.207	0.14383			86.6	177.158	158.1	162.955
	N	528.3	68.8307	686.4	147.704	0.299262
Body_weight	H	67.8	13.2272	67	13.2272	-0.0117994			-0.8	18.7061	-0.2	18.9676
	N	78.9	13.7171	78.7	13.1	-0.00253485
Estimated_VO2max	H	2956.08	779.573	3423.7	927.87	0.158189			467.62	1211.89	313.99	2847.87
	N	3424.26	1956.34	3738.25	2069.57	0.0916957
Ramos-Campo DJ et al, 2015
Ery (× 106/μl)	H	4.9	0.3	5.1	0.3	0.0408163			0.2	0.424264	-0.1	0.282843
	N	4.8	0.2	4.7	0.2	-0.0208333
Hb (g./dl)	H	14.9	0.7	15.4	0.8	0.033557			0.5	1.06301	-0.3	0.989949
	N	14.8	0.7	14.5	0.7	-0.0202703
Htc (%)	H	44.1	2.4	45.5	2.9	0.031746			1.4	3.76431	-0.4	2.67972
	N	44.5	1.53	44.1	2.2	-0.00898876
VO2max (ml/min)	H	3966.8	450.6	4296.4	267.7	0.0830896			329.6	524.122	-89.6	597.431
	N	4171.8	318.9	4082.2	505.2	-0.0214775
VO2 max (ml/kg/min)	H	59.5	5	65.5	4.9	0.10084			6	7.00071	0.2	11.4237
	N	58.9	4.5	59.1	10.5	0.00339559
HRvo2 max (bpm)	H	182.1	14.7	183.8	13.6	0.00933553			1.7	20.0262	-4.7	7.02353
	N	184.3	6.2	179.6	3.3	-0.0255019
Svo2 max (km/h)	H	19.4	0.9	19.5	0.9	0.00515464			0.1	1.27279	0.6	1.08167
	N	18.9	0.9	19.5	0.6	0.031746
Czuba M et al, 2017
RBC (mln/μl)	H	5.05	0.19	5.11	0.27	0.0118812			0.06	0.330151	-0.02	0.438406
	N	5.27	0.31	5.25	0.31	-0.00379507
HGB (g/dl)	H	15.4	0.4	15.6	0.6	0.012987			0.2	0.72111	-0.1	1.20416
	N	15.6	0.8	15.5	0.9	-0.00641026
HCT (%)	H	45.9	4.2	46.2	2.1	0.00653595			0.3	4.69574	-0.2	3
	N	46.3	2.4	46.1	1.8	-0.00431965
WRmax (W)	H	362	22.2	388.7	18.5	0.0737569			26.7	28.8979	11.2	51.4898
	N	352.8	35.6	364	37.2	0.031746
VO2max (l/min)	H	4.28	0.29	4.54	0.31	0.0607477			0.26	0.4245	0.17	0.638905
	N	3.97	0.41	4.14	0.49	0.0428212
VO2max (ml/kg/min)	H	56	4	59.9	4.3	0.0696429			3.9	5.87282	2	9.12853
	N	54	6.2	56	6.7	0.037037
HRmax (bpm)	H	187	6	192	6	0.026738			5	8.48528	1	13.4536
	N	182	10	183	9	0.00549451
Park HY, Lim K, 2017
VO2max (ml/kg/min)	H	49.4059	4.33439	56.1643	5.76419	0.136792			6.75835	7.21199	4.27793	6.07693
	N	49.5726	4.59463	53.8505	3.97724	0.0862964
3km DTT (s)	H	646.486	26.469	614.767	26.6612	-0.0490648			-31.7197	37.569	-21.4486	38.3491
	N	641.538	24.8028	620.09	29.2485	-0.0334331
Czuba et al 2018
WRmax (W)	H	385	29.2	410	37.2	0.065			25	47.2914	4	32.5712
	N	370	24.2	374	21.8	0.011
VO2max (L/min)	H	4.55	0.28	4.71	0.33	0.035			0.16	0.432782	0	0.311448
	N	4.54	0.23	4.54	0.21	0
HRmax (bpm)	H	192	3.7	192	6.6	0			0	7.56637	0	6.92965
	N	194	4.9	194	4.9	0
HGB (g/dl)	H	15.2	0.58	15.1	0.3	-0.007			-0.1	0.652993	0.2	1.06827
	N	15.1	0.84	15.3	0.66	0.013
HCT (%)	H	43.7	1.2	43.9	1.1	0.005			0.2	1.62788	0.4	2.5807
	N	44.2	2.1	44.6	1.5	0.009
Sanchez AMJ and Borrani F, 2018
vVo2 max (Km/h)	H	20.32	0.92	20.81	0.73	0.0241142			0.49	1.17444	0.01	0.9005
	N	20.22	0.78	20.23	0.45	0.00049456
Time to exhaustion (s)	H	337	72	427	124	0.267062			90	143.388	-10	125.734
	N	423	80	413	97	-0.0236407
Hb (g.dl−1)	H	16.12	0.7	16.08	0.73	-0.00248139			-0.04	1.01139	-0.22	0.902718
	N	15.79	0.57	15.57	0.7	-0.0139329
HCT (%)	H	45.86	2.1	45.28	1.72	-0.0126472			-0.58	2.71448	-1.17	1.54311
	N	44.83	1.14	43.66	1.04	-0.0260986
RBC (106.mm−3)	H	5.17	0.28	5.1	0.27	-0.0135397			-0.07	0.388973	-0.12	0.320156
	N	5.17	0.2	5.05	0.25	-0.0232108
PV (%)	H								0.87	0.81	0.68	1.11	%
	N
Czuba M et al, 2019
WRmax(W)	H	372.14	14.72	395.57	17.57	0.0629602			23.43	22.9212	7.69	34.9373
	N	361.71	26.06	369.4	23.27	0.0212601
VO2max(l/min)	H	4646.71	271.83	4885.57	314.47	0.0514041			238.86	415.672	-71.43	556.892
	N	4686.28	413.8	4614.85	372.69	-0.0152424
VO2max (ml/kg/min)	H	63.57	4.79	67	5.65	0.0539563			3.43	7.4072	-0.57	2.64881
	N	65.71	1.49	65.14	2.19	-0.00867448
HRmax(bpm)	H	193.42	6.29	192.28	7.6	-0.00589391			-1.14	9.8653	-1.57	8.51399
	N	200.57	4.96	199	6.92	-0.00782769
Body Weight	H	73.2	4.2	71.1	3.2	-0.0286885			-2.1	5.28015	-0.4	6.67083
	N	71.1	5.1	70.7	4.3	-0.00562588
						0.0603175			3.8	7.21388	1	6.0208
Jung W et al, 2020						0.0153846
VO2 max (ml/kg/min)	H	63	5	66.8	5.2	-0.0512334			-27	33.3017	-12	29.1548
	N	65	4.5	66	4	-0.0229885
3 Km time trial (sec)	H	527	25	500	22	-0.0723778			-376.9	408.541	-429.6	518.589
	N	522	25	510	15	-0.0799152
HR (beat/30 min)	H	5207.4	308.7	4830.5	267.6	-0.0636463			-76	198.916	-32.7	164.999
	N	5375.7	431.4	4946.1	287.8	-0.0241222
VO2 (mL/30 min)	H	1194.1	139.5	1118.1	141.8	0.247189			136.3	133.999	98	121.598
	N	1355.6	114.4	1322.9	118.9	0.177055
O2 pulse (mL/beat/30 min)	H	551.4	129.1	687.7	35.9	-0.00144699			-2.2	221.73	-30.8	142.782
	N	553.5	111.2	651.5	49.2	-0.0182087
SVi (mL/beat/30 min)	H	1520.4	117.4	1518.2	188.1	-0.193468			-54.5	38.3975	9	25.8805
	N	1691.5	99.4	1660.7	102.5	0.0367797
COi (L/30 min)	H	281.7	22.1	227.2	31.4	-0.00140449			-0.1	9.64261	0.3	8.20244
	N	244.7	20.8	253.7	15.4	0.00423729
Body_weight	H	71.2	6.3	71.1	7.3	0.0588283			263.88	813.133	90.6	687.222
	N	70.8	5.8	71.1	5.8	0.0196871
Estimated_VO2max	H	4485.6	534.095	4749.48	613.129
	N	4602	494.283	4692.6	477.449
						0.120405			6.11786	7.86614	2.42143	8.0128
Kim et al, 2021						0.0465276
VO2 max (ml/kg/min)	H	50.8107	5.68929	56.9286	5.43214	-0.0641549			-20.1645	14.5516	-7.73026	20.4158
	N	52.0429	6.47143	54.4643	4.725	-0.0245945
DTT (400 m, swimming, sec)	H	314.309	9.30921	294.145	11.1842	-0.0620155			-0.32	0.615224	-0.13	0.700071
	N	314.309	13.2566	306.579	15.5263	-0.0276596
RBC (106/uL)	H	5.16	0.44	4.84	0.43	-0.0560928			-0.87	1.78331	-0.38	2.04365
	N	4.7	0.49	4.57	0.5	-0.025693
Hb (g/dL)	H	15.51	1.21	14.64	1.31	-0.0519397			-2.41	4.70613	-0.4	5.05381
	N	14.79	1.43	14.41	1.46	-0.00901917
Ht (%)	H	46.4	3.19	43.99	3.46	-0.00242234			-0.17	15.7569	-0.59	18.8377
	N	44.35	3.41	43.95	3.73	-0.00844184
Body_weight	H	70.18	10.94	70.01	11.34	0.117691			419.673	1018.56	137.1	1153.06
	N	69.89	13.4	69.3	13.24	0.037693
Estimated_VO2max	H	3565.9	687.229	3985.57	751.789
	N	3637.28	835.712	3774.38	794.435
						0.161677			5.4	8.544	2.7	6.95701
Lin et al, 2021						0.0803571
VO2max	H	33.4	6.26099	38.8	5.81378	0.206349			39	31.6228	29	31.6228
	N	33.6	4.91935	36.3	4.91935	0.15508
PPO	H	189	22.3607	228	22.3607	-0.0172043			-0.08	0.505964	-0.01	0.412311
	N	187	22.3607	216	22.3607	-0.00215054
RBC (106/uL)	H	4.65	0.357771	4.57	0.357771	0.00719424			0.1	8.98888	-0.1	1.26491
	N	4.65	0.268328	4.64	0.31305	-0.0070922
Hb (g/dL)	H	13.9	8.94427	14	0.894427	-0.0269608			-1.1	2.86356	0	3.79473
	N	14.1	0.894427	14	0.894427	0
Ht (%)	H	40.8	1.78885	39.7	2.23607	-0.00298954			-0.2	3.39706	-1.2	3.80132
	N	41.2	2.68328	41.2	2.68328	-0.0176211
Body_weight	H	66.9	2.5	66.7	2.3	0.158204			353.5	584.103	140.31	488.893
	N	68.1	2.2	66.9	3.1	0.06132
Estimated_VO2max	H	2234.46	427.389	2587.96	398.14
	N	2288.16	343.237	2428.47	348.146
						0			0	0.583095	-0.1	0.424264
Park HY et al, 2022						-0.0222222
RBC (106/uL)	H	5	0.3	5	0.5	0			0	0.921954	-0.2	1.36015
	N	4.5	0.3	4.4	0.3	-0.0140845
Hb (g/dl)	H	14.9	0.7	14.9	0.6	0.0337079			1.5	2.64197	-0.3	3.11448
	N	14.2	0.8	14	1.1	-0.00691244
Hct (g/dl)	H	44.5	1.3	46	2.3	0.527103			5.64	4.45982	2.1	2.95466
	N	43.4	2.3	43.1	2.1	0.21
EPO (mIU/ml)	H	10.7	3.3	16.34	3	-0.0645793			-330	474.236	-320	672.309
	N	10	1.2	12.1	2.7	-0.0627451
HR (beat/30min)	H	5110	350	4780	320	-0.0434783			-50	269.072	0	136.015
	N	5100	580	4780	340	0
VO2 (mL/30 min)	H	1150	200	1100	180	0.0606061			100	246.982	5	194.487
	N	1020	110	1020	80	0.00320513
SVi (mL/m2/30 min)	H	1650	130	1750	210	0.0618812			125	118.004	10	102.591
	N	1560	140	1565	135	0.00480769
EDVi (mL/m2/30 min)	H	2020	95	2145	70	0.142857			75	110.114	40	106.301
	N	2080	75	2090	70	0.0769231
ESVi (mL/m2/30 min)	H	525	85	600	70	-0.0503876			-13	43.8292	-11	33.4215
	N	520	70	560	80	-0.0426357
COi (L/m2/30 min)	H	258	36	245	25	0.142857			7	7.5	4	6.0208
	N	258	21	247	26	0.0808081
VO2 max (ml/kg/min)	H	49	4.5	56	6	-0.0540958			-35	37.5366	-23	43.2782
	N	49.5	4.5	53.5	4	-0.0359375
3 Km time trial (s)	H	647	25	612	28	-0.00195313			-0.1	6.43817	-0.3	4.73814
	N	640	28	617	33	-0.00576923
Body_weight	H	51.2	4.7	51.1	4.4	0.140625			352.8	511.843	191.95	396.769
	N	52	3.4	51.7	3.3	0.0745726
Estimated_VO2max	H	2508.8	326.45	2861.6	394.225
	N	2574	288.643	2765.95	272.232
						0.0110153			0.0554217	0.35023	0.0180723	0.348618
Teległów et al, 2022						0.0034626
VO2max (L/min)	H	5.03133	0.242169	5.08675	0.253012	-0.00194175			-0.01	0.344093	0.02	0.394462
	N	5.21928	0.238554	5.23735	0.254217	0.0039604
RBC (1012/L)	H	5.15	0.2	5.14	0.28	-0.00808081			-0.12	0.962133	-0.17	1.27781
	N	5.05	0.2	5.07	0.34	-0.0111695
Hb (g/L)	H	14.85	0.59	14.73	0.76	-0.00624566			-0.27	2.89608	-0.7	3.9053
	N	15.22	0.82	15.05	0.98	-0.0160073
	H	43.23	1.72	42.96	2.33
	N	43.73	2.67	43.03	2.85
